# Supplementary material for: Genetic changes found in a distinct clade of Enterovirus D68 associated with paralysis during the 2014 outbreak
Source: Virus Evol. 2016 Jun 15;2(1):vew015. doi: 10.1093/ve/vew015 (PMC5426007; doi:10.1093/ve/vew015)
Supplement: Supplementary Data [file vew015_Supp.zip]

Archive with 3 entries (2 files):
- vew015-suppl_data/
- vew015-suppl_data/D68_comparative_analysis_manuscript_supp_figures_13MAR2016_submission.pdf
- vew015-suppl_data/D68_supplement_statistical_test.pdf
